# Supplementary material for: Differences in a Cage Escape Behaviour between Two Migrating Warblers of Different Stop-Over Strategy
Source: Animals (Basel). 2021 Feb 28;11(3):639. doi: 10.3390/ani11030639 (PMC7997188; doi:10.3390/ani11030639)
Supplement: Supplementary file 1 [file animals-11-00639-s001.zip]

Archive with 2 entries (2 files):
- animals-1114645-supplementary.xlsx
- SupplementaryMovie.mp4
