# Supplementary material for: Differences in a Cage Escape Behaviour between Two Migrating Warblers of Different Stop-Over Strategy
Source: Animals (Basel). 2021 Feb 28;11(3):639. doi: 10.3390/ani11030639 (PMC7997188; doi:10.3390/ani11030639)
Supplement: Supplementary file 1 [file animals-11-00639-s001.zip › animals-1114645-supplementary.xlsx]

## Sheet: Arkusz1
Year	Species	Ring Number	Escape during 2 min (Yes, No)	Escape Latency after door opening (sec)
2016	Sedge Warbler	K9V6034	No
2016	Sedge Warbler	K9V6205	Yes	9
2016	Sedge Warbler	K9V6210	Yes	7
2016	Sedge Warbler	K9V6226	Yes	3
2016	Sedge Warbler	K9V6220	Yes	6
2016	Sedge Warbler	K9V6229	Yes	2
2016	Sedge Warbler	K9V6234	Yes	2
2016	Sedge Warbler	K9V6237	Yes	6
2016	Sedge Warbler	K9V6259	No
2016	Sedge Warbler	K9V6276	Yes	2
2016	Sedge Warbler	K9V6278	No
2016	Sedge Warbler	K9V6284	No
2016	Sedge Warbler	K9V6263	No
2016	Sedge Warbler	K9V6313	Yes	83
2016	Sedge Warbler	K9V6326	No
2016	Sedge Warbler	K9V6336	No
2016	Sedge Warbler	K9V6340	No
2016	Sedge Warbler	K9V6354	No
2016	Sedge Warbler	K9V6361	Yes	49
2016	Sedge Warbler	K9V6368	Yes	52
2016	Sedge Warbler	K9V6371	Yes	5
2016	Sedge Warbler	K9V6375	No
2016	Sedge Warbler	K9V6408	Yes	10
2016	Sedge Warbler	K9V6351	Yes	8
2016	Sedge Warbler	K9V6477	No
2016	Sedge Warbler	K9V6483	Yes	2
2016	Sedge Warbler	K9V6484	Yes	2
2016	Sedge Warbler	K9V6485	No
2016	Sedge Warbler	K9V6407	No
2016	Sedge Warbler	K9V6545	Yes	2
2016	Sedge Warbler	K9V6561	No
2016	Reed Warbler	k9V6017	No
2016	Reed Warbler	K9V6020	No
2016	Reed Warbler	K9V6026	No
2016	Reed Warbler	K9V6035	No
2016	Reed Warbler	K9V6021	No
2016	Reed Warbler	K9V6050	No
2016	Reed Warbler	K9V6072	No
2016	Reed Warbler	K9V6085	No
2016	Reed Warbler	K9V6091	No
2016	Reed Warbler	K9V6093	No
2016	Reed Warbler	K9V6092	No
2016	Reed Warbler	K9V6098	No
2016	Reed Warbler	K9V6103	No
2016	Reed Warbler	K9V6105	No
2016	Reed Warbler	K9V6114	No
2016	Reed Warbler	K9V6118	No
2016	Reed Warbler	K9V6117	No
2016	Reed Warbler	K9V6119	No
2016	Reed Warbler	K9V6121	No
2016	Reed Warbler	K9V6130	Yes	2
2016	Reed Warbler	K9V6134	No
2016	Reed Warbler	K9V6137	No
2016	Reed Warbler	K9V6129	Yes	14
2016	Reed Warbler	K9V6145	Yes	2
2016	Reed Warbler	K9V6144	No
2016	Reed Warbler	K9V6143	No
2016	Reed Warbler	K9V6108	Yes	5
2016	Reed Warbler	K9V6213	No
2016	Reed Warbler	K9V8196	No
2016	Reed Warbler	K9V6230	Yes	44
2016	Reed Warbler	K9V6061	Yes	22
2016	Reed Warbler	K9V6249	No
2016	Reed Warbler	K9V6254	Yes	32
2016	Reed Warbler	K9V6262	No
2016	Reed Warbler	K9V6264	No
2016	Reed Warbler	K9V6271	Yes	3
2016	Reed Warbler	K9V6277	Yes	107
2016	Reed Warbler	K9V6283	No
2016	Reed Warbler	K9V6106	Yes	17
2016	Reed Warbler	K9V6319	No
2016	Reed Warbler	K9V6322	No
2016	Reed Warbler	K9V8471	No
2016	Reed Warbler	K9V6331	No
2016	Reed Warbler	K9V6343	Yes	2
2016	Reed Warbler	K9V6352	No
2016	Reed Warbler	K9V6365	Yes	38
2016	Reed Warbler	K9V6253	Yes	43
2016	Reed Warbler	K9V6395	No
2016	Reed Warbler	K9V6394	No
2016	Reed Warbler	K9V6410	No
2016	Reed Warbler	K9V6062	No
2016	Reed Warbler	K9V6203	No
2016	Reed Warbler	K9V6472	Yes	108
2016	Reed Warbler	K9V6551	No
2017	Sedge Warbler	k2y6180	No
2017	Sedge Warbler	k2y7514	No
2017	Sedge Warbler	k2y7520	No
2017	Sedge Warbler	k2y7540	No
2017	Sedge Warbler	k2y7541	No
2017	Sedge Warbler	k2y7542	No
2017	Sedge Warbler	k2y7605	Yes	49
2017	Sedge Warbler	k2y7607	No
2017	Sedge Warbler	k2y7659	No
2017	Sedge Warbler	k2y7702	No
2017	Sedge Warbler	k2y7729	No
2017	Sedge Warbler	k2y7742	No
2017	Sedge Warbler	k2y7745	No
2017	Sedge Warbler	k2y7749	Yes	88
2017	Sedge Warbler	k2y7769	No
2017	Sedge Warbler	k2y7786	No
2017	Sedge Warbler	k2y7787	No
2017	Sedge Warbler	k2y7792	No
2017	Sedge Warbler	k2y7809	No
2017	Sedge Warbler	k5t5203	Yes	54
2017	Sedge Warbler	k9v7049	No
2017	Sedge Warbler	k9v7530	No
2017	Sedge Warbler	k9v7607	Yes	117
2017	Sedge Warbler	k9v7641	No
2017	Sedge Warbler	k9v7677	No
2017	Sedge Warbler	k9v7681	No
2017	Sedge Warbler	k9v7695	No
2017	Sedge Warbler	k9v7723	No
2017	Sedge Warbler	k9v7757	No
2017	Sedge Warbler	k9v7763	No
2017	Sedge Warbler	k9v7773	Yes	119
2017	Sedge Warbler	k9v7847	No
2017	Sedge Warbler	k9v7851	No
2017	Sedge Warbler	k9v7868	No
2017	Sedge Warbler	k9v7897	No
2017	Sedge Warbler	k9v7900	No
2017	Sedge Warbler	k9v7949	No
2017	Sedge Warbler	k9v7954	No
2017	Sedge Warbler	Kpv7649	No
2017	Reed Warbler	k2y7525	No
2017	Reed Warbler	k2y7546	Yes	18
2017	Reed Warbler	k2y7609	Yes	100
2017	Reed Warbler	k2y7641	Yes	43
2017	Reed Warbler	k2y7654	No
2017	Reed Warbler	k2y7657	No
2017	Reed Warbler	k2y7668	No
2017	Reed Warbler	k2y7670	No
2017	Reed Warbler	k2y7690	No
2017	Reed Warbler	k2y7701	No
2017	Reed Warbler	k2y7714	No
2017	Reed Warbler	k2y7744	No
2017	Reed Warbler	k2y7750	No
2017	Reed Warbler	k2y7763	No
2017	Reed Warbler	k2y7768	No
2017	Reed Warbler	k2y7788	No
2017	Reed Warbler	k2y7804	No
2017	Reed Warbler	k4y9974	Yes	39
2017	Reed Warbler	k5v0752	Yes	74
2017	Reed Warbler	k7x2648	Yes	54
2017	Reed Warbler	k9v7511	No
2017	Reed Warbler	k9v7534	No
2017	Reed Warbler	k9v7629	No
2017	Reed Warbler	k9v7639	Yes	20
2017	Reed Warbler	k9v7647	No
2017	Reed Warbler	k9v7689	No
2017	Reed Warbler	k9v7690	No
2017	Reed Warbler	k9v7698	No
2017	Reed Warbler	k9v7725	No
2017	Reed Warbler	k9v7727	No
2017	Reed Warbler	k9v7730	No
2017	Reed Warbler	k9v7732	No
2017	Reed Warbler	k9v7771	No
2017	Reed Warbler	k9v7842	Yes	79
2017	Reed Warbler	k9v7870	No
2017	Reed Warbler	k9v7943	No
2017	Reed Warbler	k9v7946	Yes	15
2017	Reed Warbler	k9v7956	Yes	7
2017	Reed Warbler	k9v7972	No
2019	Sedge Warbler	k4y0737	No
2019	Sedge Warbler	k4y0738	Yes	56
2019	Sedge Warbler	k4y0743	No
2019	Sedge Warbler	k4y0746	No
2019	Sedge Warbler	k4y0758	Yes	1
2019	Sedge Warbler	k4y0748	Yes	1
2019	Sedge Warbler	k4y0757	Yes	88
2019	Sedge Warbler	k4y0749	No
2019	Sedge Warbler	k4y0759	Yes	21
2019	Sedge Warbler	k4y0753	No
2019	Sedge Warbler	k4y0755	Yes	71
2019	Sedge Warbler	k4y0756	No
2019	Sedge Warbler	k4y0761	Yes	109
2019	Sedge Warbler	k4y0763	No
2019	Sedge Warbler	k4y0699	Yes	34
2019	Sedge Warbler	k4y0764	Yes	1
2019	Sedge Warbler	k4y0112	Yes	5
2019	Sedge Warbler	k4y0782	No
2019	Sedge Warbler	k4y0190	Yes	73
2019	Sedge Warbler	k4y0812	Yes	28
2019	Sedge Warbler	k4y0809	Yes	1
2019	Sedge Warbler	k4y0825	Yes	26
2019	Sedge Warbler	k4y0823	Yes	5
2019	Reed Warbler	k4y0734	Yes	44
2019	Reed Warbler	k4y0742	No
2019	Reed Warbler	k4y0744	No
2019	Reed Warbler	k4y0747	No
2019	Reed Warbler	k4y0766	No
2019	Reed Warbler	k4y0471	No
2019	Reed Warbler	k4y0765	Yes	1
2019	Reed Warbler	k4y0797	No
2019	Reed Warbler	k4y0804	No
2019	Reed Warbler	k4y0803	No
2019	Reed Warbler	k4y0269	Yes	31
2019	Reed Warbler	k4y0822	No
2019	Reed Warbler	k4y0827	No
2019	Reed Warbler	k4y0828	No
2019	Reed Warbler	k4y0829	No
2019	Reed Warbler	k4y0830	No
2019	Reed Warbler	k4y0852	No
2019	Reed Warbler	k4y0861	No
2019	Reed Warbler	k4y0870	Yes	50
2019	Reed Warbler	k4y0863	No
2019	Reed Warbler	k4y0866	Yes	3
